# Supplementary material for: An investigation of genetic diversity in three Dezhou donkey original breeding farms
Source: Sci Rep. 2023 Jul 11;13:11203. doi: 10.1038/s41598-023-38219-1 (PMC10336002; doi:10.1038/s41598-023-38219-1)
Supplement: Supplementary file 1 — Supplementary Tables. [file 41598_2023_38219_MOESM1_ESM.xlsx]

## Sheet: TableS1
Table S1 List of microsatellite motifs and their primer sequences
Loci	Primer sequences (5'-3'）	Tm（℃）	Fragment size（bp）	Repeat motif	Chromosome
AHT4	F: AACCGCCTGAGCAAGGAAGT	60	133 -160	AC	7
	R: CCCAGAGAGTTTACCCT
HMS7	F: TGTTGTTGAAACATACCTTGACTGT	60	156 -174	TG	2
	R: CAGGAAACTCATGTTGATACCATC
HMS6	F: GAAGCTGCCAGTATTCAACCATTG	60	153 -172	AC	1
	R: CTCCATCTTGTGAAGTGTAACTCA
ASB23	F: GAGGGCAGCAGGTTGGGAAGG	60	159 -209	CA	3
	R: ACATCCTGGTCAAATCACAGTCC
HMS3	F: CCATCCTCACTTTTTCACTTTGTT	60	147 -165	CA	12
	R: CCAACTCTTTGTCACATAACAAGA
HMS2	F: CTTGCAGTCGAATGTGTATTAAATG	60	222 -241	CA	24
	R: ACGGTGGCAACTGCCAAGGAAG
TKY343	F: TAGTCCCTATTTCTCCTGAG	55	141 -218	GT	13
	R: AAACCCACAGATACTCTAGA
TKY337	F: AGCAGGGTTTAATTACCGAG	55	159 -169	GT	1
	R: TAGATGCTAATGCAGCACAG

## Sheet: TableS2
TableS2 Summary of Private Alleles by Population
Pop	Locus	Allele	Freq
pop1	HMS2	223	0.00746269
pop1	HMS2	241	0.0223881
pop1	HMS7	174	0.0078125
pop1	ASB23	159	0.287879
pop1	ASB23	161	0.143939
pop1	ASB23	163	0.0757576
pop1	ASB23	165	0.174242
pop1	ASB23	167	0.25
pop1	ASB23	169	0.0681818
pop1	HMS3	147	0.0149254
pop1	HMS3	152	0.00746269
pop1	HMS3	153	0.0820896
pop1	TKY343	153	0.00806452
pop2	HMS6	153	0.00485437
pop2	HMS6	159	0.00485437
pop2	HMS6	169	0.00485437
pop2	HMS6	172	0.00485437
pop2	HMS7	156	0.00485437
pop2	HMS7	161	0.00970874
pop2	ASB23	196	0.0145631
pop2	ASB23	207	0.0339806
pop2	TKY343	141	0.005
pop2	TKY343	147	0.015
pop2	TKY343	194	0.01
pop2	TKY343	195	0.005
pop2	TKY343	196	0.015
pop2	TKY343	198	0.005
pop2	TKY343	208	0.01
pop2	TKY343	218	0.025
pop3	TKY337	162	0.00505051
pop3	TKY337	194	0.00505051
pop3	HMS6	166	0.0245098
pop3	ASB23	198	0.010101
pop3	ASB23	200	0.040404
pop3	ASB23	204	0.0151515
pop3	ASB23	209	0.00505051

## Sheet: TableS3
TableS3 Genetic variability parameters
Pop	Locus	N	Na	Ne	I	Ho	He	uHe	F
1	TKY337	66	5	2.102	0.987	0.258	0.524	0.528	0.509
	AHT4	66	7	3.799	1.526	0.591	0.737	0.742	0.198
	HMS6	67	3	1.696	0.69	0.343	0.41	0.413	0.163
	HMS2	67	12	6.611	2.1	0.701	0.849	0.855	0.173
	HMS7	64	7	2.666	1.234	0.188	0.625	0.63	0.7
	ASB23	66	6	4.835	1.667	0.758	0.793	0.799	0.045
	HMS3	67	9	2.807	1.374	0.612	0.644	0.649	0.049
	TKY343	62	5	2.415	1.092	0.532	0.586	0.591	0.092
2	TKY337	103	6	2.521	1.184	0.553	0.603	0.606	0.083
	AHT4	103	10	4.498	1.741	0.777	0.778	0.781	0.001
	HMS6	103	9	2.805	1.312	0.456	0.644	0.647	0.291
	HMS2	103	13	4.77	1.845	0.854	0.79	0.794	-0.081
	HMS7	103	11	3.042	1.426	0.301	0.671	0.675	0.552
	ASB23	103	10	4.014	1.67	0.757	0.751	0.755	-0.009
	HMS3	103	8	3.088	1.374	0.699	0.676	0.679	-0.034
	TKY343	100	18	5.559	2.129	0.77	0.82	0.824	0.061
3	TKY337	99	8	3.09	1.271	0.465	0.676	0.68	0.313
	AHT4	102	9	4.25	1.671	0.716	0.765	0.768	0.064
	HMS6	102	6	2.611	1.189	0.382	0.617	0.62	0.38
	HMS2	102	12	3.875	1.657	0.755	0.742	0.746	-0.017
	HMS7	102	8	1.791	0.991	0.225	0.442	0.444	0.489
	ASB23	99	12	5.035	1.939	0.788	0.801	0.805	0.017
	HMS3	102	9	2.67	1.246	0.647	0.625	0.629	-0.035
	TKY343	102	10	4.098	1.721	0.706	0.756	0.76	0.066
